# Supplementary material for: Equine Methicillin-Resistant Sequence Type 398 Staphylococcus aureus (MRSA) Harbor Mobile Genetic Elements Promoting Host Adaptation
Source: Front Microbiol. 2018 Oct 24;9:2516. doi: 10.3389/fmicb.2018.02516 (PMC6207647; doi:10.3389/fmicb.2018.02516)
Supplement: Supplementary Table 2 — Single nucleotide polymorphism-distance matrix. [file Table_2.XLSX]

## Sheet: matrix_2
	IMT37325	IMT37510	IMT37340	IMT37082	IMT34209	IMT33368	IMT33826	IMT33861	IMT33862	IMT33828	IMT34080	IMT33997	IMT34426	IMT33391	IMT37264	IMT37277	IMT37426	IMT36995	Ref.
IMT37325		0	0	1	60	76	78	78	78	79	80	80	82	82	82	83	90	90	194
IMT37510	0		0	1	60	76	78	78	78	79	80	80	82	82	82	83	90	90	194
IMT37340	0	0		1	60	76	78	78	78	79	80	80	82	82	82	83	90	90	194
IMT37082	1	1	1		59	75	77	77	77	78	79	79	81	81	81	82	89	89	193
IMT34209	60	60	60	59		78	80	80	80	81	84	84	84	84	84	85	92	92	190
IMT33368	76	76	76	75	78		2	2	2	9	12	12	12	12	28	29	36	20	187
IMT33826	78	78	78	77	80	2		2	2	11	14	14	14	14	30	31	38	22	189
IMT33861	78	78	78	77	80	2	2		0	11	14	14	14	14	30	31	38	22	189
IMT33862	78	78	78	77	80	2	2	0		11	14	14	14	14	30	31	38	22	189
IMT33828	79	79	79	78	81	9	11	11	11		3	3	7	7	31	32	39	15	190
IMT34080	80	80	80	79	84	12	14	14	14	3		0	10	10	34	35	42	18	193
IMT33997	80	80	80	79	84	12	14	14	14	3	0		10	10	34	35	42	18	193
IMT34426	82	82	82	81	84	12	14	14	14	7	10	10		0	34	35	42	18	193
IMT33391	82	82	82	81	84	12	14	14	14	7	10	10	0		34	35	42	18	193
IMT37264	82	82	82	81	84	28	30	30	30	31	34	34	34	34		3	10	42	193
IMT37277	83	83	83	82	85	29	31	31	31	32	35	35	35	35	3		9	43	194
IMT37426	90	90	90	89	92	36	38	38	38	39	42	42	42	42	10	9		38	201
IMT36995	90	90	90	89	92	20	22	22	22	15	18	18	18	18	42	43	38		201
Ref.	194	194	194	193	190	187	189	189	189	190	193	193	193	193	193	194	201	201
